# Supplementary material for: Therapeutic Effects of Saponins for the Prevention and Treatment of Cancer by Ameliorating Inflammation and Angiogenesis and Inducing Antioxidant and Apoptotic Effects in Human Cells
Source: Int J Mol Sci. 2022 Sep 14;23(18):10665. doi: 10.3390/ijms231810665 (PMC9504392; doi:10.3390/ijms231810665)
Supplement: Supplementary file 1 [file ijms-23-10665-s001.zip]

Archive with 3 entries (3 files):
- Copounds isolation and extraction process.pdf
- HPLC-MS analysis of saponins mixture.pdf
- NMR-data of green tea seed saponins.pdf
